# Supplementary material for: Effect of Reactive Oxygen Scavenger N,N′-Dimethylthiourea (DMTU) on Seed Germination and Radicle Elongation of Maize
Source: Int J Mol Sci. 2023 Oct 25;24(21):15557. doi: 10.3390/ijms242115557 (PMC10649595; doi:10.3390/ijms242115557)
Supplement: Supplementary file 1 [file ijms-24-15557-s001.zip]

Archive with 2 entries (2 files):
- Supplementary materials Table S1.txt
- Supplementary materials Table S2.pdf
